# Supplementary material for: Infill Pattern-Dependent Mechanical Properties and In Vitro Release Behavior of FDM 3D-Printed Resveratrol Amorphous Solid Dispersion Matrix Tablets
Source: Polymers (Basel). 2026 Jun 19;18(12):1531. doi: 10.3390/polym18121531 (PMC13307023; doi:10.3390/polym18121531)
Supplement: Supplementary file 1 [file polymers-18-01531-s001.zip]

Archive with 1 entries (1 files):
- polymers-4340047-supplementary.pdf
